# Supplementary material for: IodiNe Subtraction mapping in the diagnosis of Pulmonary chronIc thRomboEmbolic disease (INSPIRE): Rationale and methodology of a cross-sectional observational diagnostic study
Source: Contemp Clin Trials Commun. 2019 Jul 24;15:100417. doi: 10.1016/j.conctc.2019.100417 (PMC6667787; doi:10.1016/j.conctc.2019.100417)
Supplement: Multimedia component 1 [file mmc1.xml]

<?xml version="1.0" encoding="UTF-8" standalone="no"?><data:data><datasets><author>yousef.shahin@yahoo.co.uk</author><type>0</type><dataset><value>1</value><reason>No data was used for the research described in the article</reason><comments/></dataset></datasets></data:data>
